# Supplementary material for: Predicted Metabolic Function of the Gut Microbiota of Drosophila melanogaster
Source: mSystems. 2021 May 4;6(3):e01369-20. doi: 10.1128/mSystems.01369-20 (PMC8269265; doi:10.1128/mSystems.01369-20)
Supplement: DATA SET 2 [file msystems.01369-20-sd002.xlsx]

## Sheet: Dataset S2
Dataset S2. Predicted metabolite flux available to to the host.
	Community composition	AF	AP	AT	LB	LP		AF_AP	AF_AP	AF_AT	AF_AT	AF_LB	AF_LB	AF_LP	AF_LP	AP_AT	AP_AT	AP_LB	AP_LB	AP_LP	AP_LP	AT_LB	AT_LB	AT_LP	AT_LP	LB_LP	LB_LP		AF_AP_AT	AF_AP_AT	AF_AP_AT	AF_AP_LB	AF_AP_LB	AF_AP_LB	AF_AP_LP	AF_AP_LP	AF_AP_LP	AF_AT_LB	AF_AT_LB	AF_AT_LB	AF_AT_LP	AF_AT_LP	AF_AT_LP	AF_LB_LP	AF_LB_LP	AF_LB_LP	AP_AT_LB	AP_AT_LB	AP_AT_LB
	Bacterium	AF	AP	AT	LB	LP		AF	AP	AF	AT	AF	LB	AF	LP	AP	AT	AP	LB	AP	LP	AT	LB	AT	LP	LB	LP		AF	AP	AT	AF	AP	LB	AF	AP	LP	AF	AT	LB	AF	AT	LP	AF	LB	LP	AP	AT	LB
Media Type	Metabolite	Predicted flux (mmol/h)
Rich	D-Alanine	0.00156453	0.00156453	0.00156453				0.00156453	0.00156453	0.00156453	0.00156453	0.00232973	0.00232973	0.0022204	0.0022204	0.00156453	0.00156453	0.002397	0.002397	0.0022482	0.0022482	0.00136503	0.00136503	7.46e-05	7.46e-05				0.00156453	0.00156453	0.00156453	0.00241885	0.00241885	0.00241885	0.00224894	0.00224894	0.00224894	0.0037148	0.0037148	0.0037148	0.00346242	0.00346242	0.00346242	0.00248992	0.00248992	0.00248992	0.00373751	0.00373751	0.00373751
	Homocysteine				0.0133732							0.0076835	0.0076835					0.00751923	0.00751923			0.0100395	0.0100395			0.0149115	0.0149115					0.00746585	0.00746585	0.00746585				0.00430087	0.00430087	0.00430087				0.00281716	0.00281716	0.00281716	0.00424541	0.00424541	0.00424541
	Methionine	0.0326691	0.0326691	0.0326691				0.0326691	0.0326691	0.0326691	0.0326691	0.00790687	0.00790687	0.0186415	0.0186415	0.0326691	0.0326691	0.00750994	0.00750994	0.0184095	0.0184095								0.0326691	0.0326691	0.0326691	0.00738099	0.00738099	0.00738099	0.0184033	0.0184033	0.0184033				0.00827915	0.00827915	0.00827915
	Ornithine	0.0333076	0.0333076	0.0333076	0.472777			0.0333076	0.0333076	0.0333076	0.0333076	0.0495982	0.0495982	0.0472704	0.0472704	0.0333076	0.0333076	0.0510302	0.0510302	0.0478624	0.0478624	0.0290603	0.0290603	0.00158857	0.00158857	0.469646	0.469646		0.0333076	0.0333076	0.0333076	0.0514954	0.0514954	0.0514954	0.0478781	0.0478781	0.0478781	0.0790852	0.0790852	0.0790852	0.0737121	0.0737121	0.0737121	0.0530084	0.0530084	0.0530084	0.0795686	0.0795686	0.0795686
	Serine				0.0618941																					0.0560782	0.0560782
	Acetate				2.2129	2.08262								0.678131	0.678131			0.00317621	0.00317621	0.786632	0.786632	0.05	0.05	1.86486	1.86486	2.16932	2.16932								0.711523	0.711523	0.711523	0.0424536	0.0424536	0.0424536	0.235608	0.235608	0.235608	0.932517	0.932517	0.932517	0.0365421	0.0365421	0.0365421
	2-Oxoglutarate	0.0640901	0.0805487	0.113994				0.0663335	0.0663335	0.0950327	0.0950327	0.137517	0.137517			0.0971729	0.0971729	0.158039	0.158039			0.172999	0.172999						0.0873533	0.0873533	0.0873533	0.132993	0.132993	0.132993				0.325792	0.325792	0.325792	0.240131	0.240131	0.240131				0.322027	0.322027	0.322027
	Formate			0.00254755						0.0233205	0.0233205					0.0379764	0.0379764												0.0334937	0.0334937	0.0334937							0.0913051	0.0913051	0.0913051	0.0687822	0.0687822	0.0687822				0.125123	0.125123	0.125123
	D-Lactate																	0.141414	0.141414			0.0859303	0.0859303									0.123887	0.123887	0.123887													0.0707579	0.0707579	0.0707579
	L-Lactate											0.121107	0.121107																									0.0757778	0.0757778	0.0757778
	Malate	0.0905053	0.0740468	0.0417707				0.087969	0.087969	0.0600453	0.0600453	0.112889	0.112889	0.0358696	0.0358696	0.0524872	0.0524872	0.101778	0.101778	0.0168728	0.0168728	0.0238748	0.0238748						0.0620556	0.0620556	0.0620556	0.123221	0.123221	0.123221	0.0557003	0.0557003	0.0557003	0.012181	0.012181	0.012181	0.00440556	0.00440556	0.00440556				0.00253497	0.00253497	0.00253497
	Succinate											0.05	0.05					0.05	0.05			0.05	0.05									0.05	0.05	0.05				0.05	0.05	0.05							0.05	0.05	0.05
	Ammonium	0.200156	0.0133746	0.205628	0.976159	0.548974		0.0922362	0.0922362	0.225028	0.225028	0.336908	0.336908	0.284064	0.284064	0.0667704	0.0667704	0.345752	0.345752	0.287621	0.287621	0.248443	0.248443	0.474045	0.474045	0.989533	0.989533		0.152585	0.152585	0.152585	0.348625	0.348625	0.348625	0.156971	0.156971	0.156971	0.519978	0.519978	0.519978	0.503095	0.503095	0.503095	0.0671996	0.0671996	0.0671996	0.10432	0.10432	0.10432
	Hypoxanthine				0.05	0.0284284						0.00940268	0.00940268					0.00823055	0.00823055					0.0287714	0.0287714	0.05	0.05					0.00784973	0.00784973	0.00784973										0.0066113	0.0066113	0.0066113
	Uracil				0.113451	0.1						0.0735334	0.0735334					0.0723808	0.0723808			0.134279	0.134279	0.15	0.15	0.108229	0.108229					0.0720064	0.0720064	0.0720064				0.0473745	0.0473745	0.0473745	0.0574055	0.0574055	0.0574055	0.0643571	0.0643571	0.0643571	0.046911	0.046911	0.046911
	Xanthine			0.0497779						0.0659973	0.0659973					0.0574708	0.0574708					0.0561821	0.0561821	0.00207486	0.00207486				0.0728746	0.0728746	0.0728746							0.0103707	0.0103707	0.0103707	0.0127959	0.0127959	0.0127959				0.00982003	0.00982003	0.00982003
	CoA					0.0350484								0.0184681	0.0184681					0.0182604	0.0182604			0.0344912	0.0344912	0.00107556	0.00107556								0.0182549	0.0182549	0.0182549				0.00919353	0.00919353	0.00919353	0.0195127	0.0195127	0.0195127
	Pyridoxamine				0.0999997	0.0999998						0.0999998	0.0999998	0.0999999	0.0999999			0.0999998	0.0999998	0.0999999	0.0999999	0.0999998	0.0999998	0.0999998	0.0999998	0.0999997	0.0999997					0.0999998	0.0999998	0.0999998	0.0999999	0.0999999	0.0999999	0.0999999	0.0999999	0.0999999	0.0999999	0.0999999	0.0999999	0.0999998	0.0999998	0.0999998	0.0999999	0.0999999	0.0999999
	Thiamin				0.0999972							0.0999983	0.0999983					0.0999984	0.0999984			0.0999979	0.0999979			0.0999968	0.0999968					0.0999983	0.0999983	0.0999983				0.099999	0.099999	0.099999				0.099998	0.099998	0.099998	0.099999	0.099999	0.099999
Total number of metabolites: 19
Base	D-Alanine	0.00015566	0.00015566	0.00015566				0.00015566	0.00015566	0.00015566	0.00015566	5.73955e-05	5.73955e-05	0.000158064	0.000158064	0.00015566	0.00015566	5.73956e-05	5.73956e-05	0.000159101	0.000159101	3.02901e-05	3.02901e-05	0.000171191	0.000171191				0.00015566	0.00015566	0.00015566	9.48034e-05	9.48034e-05	9.48034e-05	0.000160036	0.000160036	0.000160036	0.00035542	0.00035542	0.00035542	0.000254803	0.000254803	0.000254803	0.000218734	0.000218734	0.000218734	0.00036082	0.00036082	0.00036082
	Homocysteine				0.00114554							0.00100475	0.00100475					0.00100475	0.00100475			0.00107124	0.00107124			0.00107041	0.00107041					0.00091298	0.00091298	0.00091298				0.000273669	0.000273669	0.000273669				0.000375286	0.000375286	0.000375286	0.000260422	0.000260422	0.000260422
	Ornithine	0.0021267	0.00331388	0.00331388				0.000736705	0.000736705	0.00397697	0.00397697	0.0012219	0.0012219	0.00336506	0.00336506	0.00331388	0.00331388	0.0012219	0.0012219	0.00338714	0.00338714	0.000644851	0.000644851	0.00772031	0.00772031				0.00381024	0.00381024	0.00381024	0.00201829	0.00201829	0.00201829	0.00340704	0.00340704	0.00340704	0.0083032	0.0083032	0.0083032	0.011491	0.011491	0.011491	0.00465667	0.00465667	0.00465667	0.00838436	0.00838436	0.00838436
	Acetate					0.0712187								0.0328814	0.0328814					0.0319493	0.0319493			0.0239049	0.0239049	0.0123965	0.0123965								0.0317828	0.0317828	0.0317828							0.0100561	0.0100561	0.0100561
	2-Oxoglutarate	0.0131931	0.0125995	0.0111629	0.0127072			0.0138881	0.0138881	0.0102069	0.0102069	0.0133663	0.0133663	0.00521405	0.00521405	0.0101293	0.0101293	0.0129186	0.0129186	0.00578492	0.00578492	0.0150604	0.0150604	0.00562839	0.00562839	0.0113848	0.0113848		0.009791	0.009791	0.009791	0.0131858	0.0131858	0.0131858	0.00596267	0.00596267	0.00596267	0.0361186	0.0361186	0.0361186	0.0273751	0.0273751	0.0273751	0.02153	0.02153	0.02153	0.0366511	0.0366511	0.0366511
	Formate	2.7482e-05	2.7482e-05	0.0143953				2.7482e-05	2.7482e-05	0.0171224	0.0171224	1.01332e-05	1.01332e-05	2.79064e-05	2.79064e-05	0.0172529	0.0172529	1.01332e-05	1.01332e-05	2.80895e-05	2.80895e-05	0.001668	0.001668						0.0182511	0.0182511	0.0182511	1.67376e-05	1.67376e-05	1.67376e-05	2.82545e-05	2.82545e-05	2.82545e-05	0.0315386	0.0315386	0.0315386	0.0225657	0.0225657	0.0225657	0.0118911	0.0118911	0.0118911	0.0321028	0.0321028	0.0321028
	Glycolate	7.49509e-06	7.49509e-06	7.49509e-06		3.19871e-07		7.49509e-06	7.49509e-06	7.49509e-06	7.49509e-06	2.76361e-06	2.76361e-06	7.7683e-06	7.7683e-06	7.49509e-06	7.49509e-06	2.76361e-06	2.76361e-06	7.81717e-06	7.81717e-06	1.45847e-06	1.45847e-06	8.38687e-06	8.38687e-06				7.49509e-06	7.49509e-06	7.49509e-06	4.56481e-06	4.56481e-06	4.56481e-06	7.86123e-06	7.86123e-06	7.86123e-06	1.71136e-05	1.71136e-05	1.71136e-05	1.23269e-05	1.23269e-05	1.23269e-05	1.05321e-05	1.05321e-05	1.05321e-05	1.73736e-05	1.73736e-05	1.73736e-05
	Malate											0.00471739	0.00471739					0.00484529	0.00484529					0.0107815	0.0107815							0.00795935	0.00795935	0.00795935				0.000643025	0.000643025	0.000643025	0.00256342	0.00256342	0.00256342				0.00043929	0.00043929	0.00043929
	Succinate		0.00118718
	Ammonium	0.000122985	0.0268901	0.00131016		0.0100458		0.0270929	0.0270929	0.0367282	0.0367282	0.000492497	0.000492497	0.00135631	0.00135631	0.0313766	0.0313766	0.000492497	0.000492497	0.00136521	0.00136521	0.000259912	0.000259912	0.00554474	0.00554474				0.0302177	0.0302177	0.0302177	0.0138004	0.0138004	0.0138004	0.0137298	0.0137298	0.0137298	0.016756	0.016756	0.016756	0.0531654	0.0531654	0.0531654	0.0018769	0.0018769	0.0018769	0.0343068	0.0343068	0.0343068
	Pyridoxamine				0.00999998	0.00999998						0.00999998	0.00999998	0.00999999	0.00999999			0.00999998	0.00999998	0.00999999	0.00999999	0.00999998	0.00999998	0.00999999	0.00999999	0.00999998	0.00999998					0.00999998	0.00999998	0.00999998	0.00999999	0.00999999	0.00999999	0.00999999	0.00999999	0.00999999	0.01	0.01	0.01	0.00999999	0.00999999	0.00999999	0.00999999	0.00999999	0.00999999
	Thiamin				0.00999976							0.00999979	0.00999979					0.00999979	0.00999979			0.00999978	0.00999978			0.00999973	0.00999973					0.00999979	0.00999979	0.00999979				0.00999994	0.00999994	0.00999994				0.00999988	0.00999988	0.00999988	0.00999995	0.00999995	0.00999995
Total number of metabolites: 12
Minimal	D-Alanine		6.46727e-05	6.46727e-05				6.46727e-05	6.46727e-05	6.46727e-05	6.46727e-05			4.54582e-05	4.54582e-05	6.46727e-05	6.46727e-05			4.55589e-05	4.55589e-05			4.22358e-05	4.22358e-05				6.46727e-05	6.46727e-05	6.46727e-05				4.37719e-05	4.37719e-05	4.37719e-05				9.88757e-06	9.88757e-06	9.88757e-06	4.46924e-05	4.46924e-05	4.46924e-05
	Homocysteine																																											2.15803e-05	2.15803e-05	2.15803e-05
	Acetate																							0.00397599	0.00397599																0.05272	0.05272	0.05272
	Formaldehyde													3.1781e-08	3.1781e-08					3.16633e-08	3.16633e-08			3.55498e-08	3.55498e-08										3.37532e-08	3.37532e-08	3.37532e-08				7.33817e-08	7.33817e-08	7.33817e-08	3.264e-08	3.264e-08	3.264e-08
	Glycolate		3.11401e-06	3.11401e-06						3.11401e-06	3.11401e-06			2.2393e-06	2.2393e-06	3.11401e-06	3.11401e-06			2.24389e-06	2.24389e-06			2.0926e-06	2.0926e-06				3.11401e-06	3.11401e-06	3.11401e-06				2.16254e-06	2.16254e-06	2.16254e-06				6.20006e-07	6.20006e-07	6.20006e-07	2.20437e-06	2.20437e-06	2.20437e-06
Total number of metabolites: 5
AF-Acetobacter fabarum; AP-Acetobacter pomorum; AT-Acetobacter tropicalis; LB-Lactobacillus brevis; LP-Lactobacillus plantarum
[truncated: 34 more columns]
